# Supplementary material for: Normalizing and Correcting Variable and Complex LC–MS Metabolomic Data with the R Package pseudoDrift
Source: Metabolites. 2022 May 12;12(5):435. doi: 10.3390/metabo12050435 (PMC9144304; doi:10.3390/metabo12050435)
Supplement: Supplementary file 1 [file metabolites-12-00435-s001.zip]

Archive with 4 entries (4 files):
- File S1.pdf
- File S2.pdf
- Table S1.xlsx
- Table S2.xlsx
