# Supplementary material for: Normalizing and Correcting Variable and Complex LC–MS Metabolomic Data with the R Package pseudoDrift
Source: Metabolites. 2022 May 12;12(5):435. doi: 10.3390/metabo12050435 (PMC9144304; doi:10.3390/metabo12050435)
Supplement: Supplementary file 1 [file metabolites-12-00435-s001.zip › Table S1.xlsx]

## Sheet: Sheet1
Table S1
	Phenolic Compound	Phenolic Compound name in data files	CAS No.	Retention time (minutes)	Ionization mode	MS/MS ES(+/-) fragments	Molecular Weight (ng/nmol)	Sub-batch 1 LOD	Sub-batch 2 LOD	Sub-batch 3 LOD	Sub-batch 4 LOD	Sub-batch 5 LOD	Sub-batch 6 LOD	Sub-batch 7 LOD	Sub-batch 8 LOD	Sub-batch 9 LOD	Sub-batch 10 LOD	Sub-batch 11 LOD	Sub-batch 12 LOD	Sub-batch 13 LOD
	Apigeninidin	APIGENIDIN	1151-98-0	3.16	positive	255>171	255.24	0.839	2.329	0.422	7.613	6.073	2.735	4.507	2.736	4.862	6.201	1.013	5.359	5.867
	Apigenin	APIGENIN	520-36-5	5.31	negative	269>117	270.05	160.895	56.619	61.894	36.687	20.044	37.277	13.244	15.733	28.362	7.29	9.381	32.353	26.531
	Apigenin-7-O-glucoside	APIGENIN_7_O_GLU	2492-87-7	3.78	negative	431>268	432.4	60.424	0.886	1.507	36.345	20.009	22.127	15.087	26.764	17.873	17.911	15.282	42.407	44.079
	Apimaysin	APIMAYSIN	-	4.11	negative	559>395	560.5	1.819	1.178	6.017	13.312	11.154	15.526	5.532	10.569	7.378	12.35	26.649	19.351	8.949
	Caffeic acid	CAFFEICACID	331-39-5	2.51	negative	179>135	180.16	90.344	69.797	180.406	76.371	115.647	66.647	69.177	81.619	56.688	103.893	89.718	80.076	78.029
	Chrysoeriol	CHRYSOERIOL	491-71-4	5.47	negative	299>284	300.26	141.985	10.049	17.149	124.746	108.987	109.97	52.139	112.75	182.997	68.892	112.691	139.898	115.637
	Coniferyl aldehyde	CONIFERYLALDEHYDE	458-36-6	4.01	negative	177>162	178.18	0.941	0.931	1.045	4.357	3.397	4.665	1.919	5.103	3.875	5.366	4.357	2.147	5.255
	Dihydrokaempferol	DIHYDROKAEMPFEROL	480-20-6	4.06	negative	287>259	288.25	3.613	0.654	4.504	4.41	3.815	2.933	3.058	1.854	0.807	2.07	1.287	4.491	7.548
	Dihydroquercetin	DIHYDROQUERCETIN	480-18-2	3.49	negative	303>125	304.25	0.483	3.961	4.144	2.106	2.76	4.043	3.965	4.966	5.04	2.135	3.061	4.444	3.377
	Eriodictyol	ERIODICTYOL	4049-38-1	4.69	negative	287>151	288.25	1.541	5.148	21.069	34.038	31.815	26.523	13.614	11.482	19.662	13.543	4.207	20.656	32.584
	Eriodictyol-7-O-glucoside	ERIODICTYOL_7_O_GLU	38965-51-4	3.36	negative	449>287	450.39	2.277	1.844	2.668	2.508	1.776	1.663	1.893	2.002	2.551	1.531	1.084	0.998	2.817
	Ferulic acid	FERULICACID	1135-24-6	3.45	negative	193>134	194.18	1.384	37.093	64.062	44.086	54.593	46.517	20.978	20.861	41.973	41.023	28.341	50.524	49.678
	Isoorientin	ISOORIENTIN	4261-42-1	2.81	negative	447>327	448.38	0.286	8.457	4.317	23.892	17.722	15.225	8.669	27.438	3.933	10.607	19.789	13.621	28.823
	Kaempferol	KAEMPFEROL	520-18-3	5.44	positive	287>153	286.23	21.657	9.088	98.854	30.541	148.877	132.227	98.175	57.548	50.981	30.867	114.856	71.615	85.086
	Luteolin	LUTEOLIN	491-70-3	4.72	negative	285>133	286.24	18.916	37.972	4.184	31.731	21.471	20.838	13.314	12.779	16.983	15.726	9.753	25.749	23.463
	Luteolin-7-O-glucoside	LUTEOLIN_7_O_GLU	5373-11-05	3.37	negative	447>285	448.37	24.288	4.925	6.547	71.91	47.572	64.888	34.921	32.36	35.687	43.94	37.885	40.073	60.014
	Maysin	MAYSIN	-	4	negative	575>297	576.5	1.183	9.775	1.916	35.022	183.535	184.701	35.32	64.376	60.807	251.309	248.643	199.683	352.117
	Naringenin	NARINGENIN	67604-48-2	5.34	negative	271>151	275.25	6.132	25.983	50.521	55.332	77.746	76.543	78.652	65.166	105.013	62.507	58.008	76.334	87.856
	Naringenin-7-O-glucoside	NARINGENIN_7_O_GLUCOSIDE	529-55-5	3.83	negative	433>271	434.4	5.945	9.972	2.292	18.195	55.847	64.613	36.537	31.933	24.683	28.706	19.849	35.002	36.296
	p-Coumaric acid	P_COUMARICACID	501-98-4	3.16	positive	165>91	164.04	40.594	113.177	187.652	75.354	303.839	206.156	97.755	110.951	490.422	248.828	181.745	295.432	234.289
	Phenylalanine	PHENYLALANINE	63-91-2	1.3	negative	164>147	165.19	1.691	14.209	52.414	93.684	239.643	101.173	45.098	68.135	181.434	122.845	175.552	140.335	155.293
	Quercetin	QUERCETIN	849061-97-8	4.75	negative	301>273	302.23	3.316	4.49	3.362	9.582	21.661	27.796	2.862	16.907	13.4	8.04	9.698	21.071	19.825
	Quinic acid	QUINICACID	77-95-2	0.83	negative	191>85	192.17	13.454	240.328	2970.17	1567.52	2702.77	3157.24	2012.4	2499.25	4891.71	3433.52	1508.01	3303.2	3193.86
	Rhamnosylisoorientin	RHAMNOSYLISOORIENTIN	-	2.77	negative	593>298	593.5	3.05	0.941	2.056	36.069	27.702	35.596	8.635	13.911	11.763	26.614	55.312	31.856	53.831
	Shikimic acid	SHIKIMICACID	138-59-0	0.84	negative	173>93	174.15	1.817	35.578	58.593	129.612	319.96	248.006	120.715	234.917	357.73	367.187	500.766	308.531	406.918
	Sinapic acid	SINAPICACID	530-59-6	3.42	negative	223>121	224.21	1.348	0.729	1.483	1.983	2.486	1.995	1.983	1.754	2.761	3.35	0.917	0.765	0.926
	Syringic acid	SYRINGICACID	530-57-4	2.65	positive	199>140	198.17	56.187	836.866	65.009	323.397	171.816	92.396	62.91	113.441	70.272	180.585	281.604	60.528	130.168
	Syringol	SYRINGOL	91-10-1	4.01	positive	155>123	154.16	4.458	9.572	11.453	24.876	8.49	7.847	4.725	8.911	4.5	6.557	12.337	12.066	12.33
	Tricin	TRICIN	520-32-1	5.41	negative	329>299	330.29	107.278	778.642	1879.88	2130.3	3139.27	2377.2	1167.73	1425.67	5283.32	2254.59	3010.58	2547.78	2982.61
	Vanillic acid	VANILLICACID	121-34-6	2.58	positive	169>93	168.14	57.824	93.11	313.989	489.158	606.506	317.188	68.368	560.018	400.448	195.97	201.704	213.02	572.486
	Vanillin	VANILLIN	121-33-5	3.24	positive	153>93	152.15	147.291	105.566	365.958	1268.98	596.222	471.93	234.26	1453.31	1100.75	1314.15	1362.36	1145.94	1753.49
	Vitexin	VITEXIN	3681-93-4	3.23	negative	431>311	432.4	2.546	4.184	12.568	27.774	20.812	23.324	13.975	16.897	3.891	33.196	12.135	18.954	16.774
	4-Chlorogenic acid	X4_CGA	905-99-7	2.21	positive	355>163	354.31	40.696	95.874	2258.35	3376.15	3932.38	2758.74	1027.04	4347.46	5044.46	3637.71	5229.56	8241.62	6567
Table S1: Targeted multiple reaction monitoring (MRM) method for 33 phenolic compounds investigated in maize seedling (21-day old) stem tissue. Included for each compound are the name, CAS Registry Number, retention time, polarity mode used during data acquisition, MS/MS (+/-) fragments, and the molecular weight. Additional columns designate the limit of detection (LOD) determined for for each su…
