# Supplementary material for: Normalizing and Correcting Variable and Complex LC–MS Metabolomic Data with the R Package pseudoDrift
Source: Metabolites. 2022 May 12;12(5):435. doi: 10.3390/metabo12050435 (PMC9144304; doi:10.3390/metabo12050435)
Supplement: Supplementary file 1 [file metabolites-12-00435-s001.zip › Table S2.xlsx]

## Sheet: Sheet1
Table S2
	Phenolic Compound	MSE	quantile_min	quantile_max	test.breaks	test.window	test.index	data.train
	APIGENIN	0.022102	0.4	1	27	1	13	B4
	APIGENIN_7_O_GLU	0.0306834	0.2	1	22	1	13	B4
	APIMAYSIN	0.0967793	0.2	1	28	3	1	B4
	CAFFEICACID	0.0326385	0.2	0.9	23	5	11	B4
	CHRYSOERIOL	0.0254076	0.2	1	28	3	16	B4
	CONIFERYLALDEHYDE	0.0156965	0.3	0.9	28	5	0	B4
	DIHYDROQUERCETIN	0.0235025	0.4	1	27	1	0	B4
	ERIODICTYOL	0.463056	0.4	1	24	1	16	B4
	ERIODICTYOL_7_O_GLU	0.0180168	0.4	1	25	1	15	B4
	FERULICACID	0.0311567	0.3	1	25	1	0	B4
	ISOORIENTIN	0.0445199	0.4	1	25	19	0	B4
	KAEMPFEROL	0.319123	0.4	1	23	1	0	B4
	LUTEOLIN	0.0157791	0.3	1	27	3	16	B4
	MAYSIN	0.053657	0.2	1	24	1	16	B4
	NARINGENIN	0.869824	0.4	1	23	1	15	B4
	NARINGENIN_7_O_GLUCOSIDE	0.248131	0.4	1	27	1	16	B4
	P_COUMARICACID	0.0582996	0.2	1	24	1	0	B4
	PHENYLALANINE	0.147993	0.2	1	27	15	16	B4
	QUERCETIN	0.0683562	0.3	0.9	24	19	7	B4
	QUINICACID	0.0319803	0	1	24	1	16	B4
	RHAMNOSYLISOORIENTIN	0.0667842	0.4	1	24	1	4	B4
	SHIKIMICACID	0.0974844	0.1	0.7	25	1	8	B4
	SINAPICACID	0.020074	0.4	1	24	1	0	B4
	TRICIN	0.0229929	0.1	1	25	9	16	B4
	VANILLICACID	0.119442	0.1	1	25	1	3	B4
	VANILLIN	0.0422293	0.1	1	26	9	16	B4
	VITEXIN	0.0714806	0.2	1	23	1	0	B4
	X4_CGA	0.0666771	0	1	25	15	11	B4
Table S2: Parameters solved for by `pseudo_sdc()` which minimize the mean squared error (MSE) between pseudoQC and trueQC samples when using batch 4 (B4) as the training batch.
